# Supplementary material for: A new synonym of Polygonatum in China, based on morphological and molecular evidence
Source: PhytoKeys. 2021 Apr 12;175:137–49. doi: 10.3897/phytokeys.175.63383 (PMC8390792; doi:10.3897/phytokeys.175.63383)
Supplement: XML Treatment for Polygonatum hunanense [file phytokeys.175.63383-treatment1.xml]

<!DOCTYPE tp:taxon-treatment
  PUBLIC "-//TaxonX//DTD Taxonomic Treatment Publishing DTD v0 20100105//EN" "tax-treatment-NSO.dtd">
<tp:taxon-treatment xmlns:tp="http://www.plazi.org/taxpub"><tp:treatment-meta><kwd-group><label>Taxon classification</label><kwd><named-content xmlns:xlink="http://www.w3.org/1999/xlink" content-type="kingdom">Plantae</named-content></kwd><kwd><named-content xmlns:xlink="http://www.w3.org/1999/xlink" content-type="order">Asparagales</named-content></kwd><kwd><named-content xmlns:xlink="http://www.w3.org/1999/xlink" content-type="family">Asparagaceae</named-content></kwd></kwd-group><mixed-citation publication-type="journal"><person-group><name><surname>Xia</surname><given-names>Maoqin</given-names></name><name><surname>Liu</surname><given-names>Ying</given-names></name><name><surname>Liu</surname><given-names>Jingjing</given-names></name><name><surname>Chen</surname><given-names>Donghong</given-names></name><name><surname>Shi</surname><given-names>Yan</given-names></name><name><surname>Bai</surname><given-names>Zhicong</given-names></name><name><surname>Xiao</surname><given-names>Yu</given-names></name><name><surname>Peng</surname><given-names>Chen</given-names></name><name><surname>Si</surname><given-names>Jinping</given-names></name><name><surname>Li</surname><given-names>Pan</given-names></name><name><surname>Qiu</surname><given-names>Yingxiong</given-names></name></person-group><article-title>A new synonym of <italic><tp:taxon-name><tp:taxon-name-part taxon-name-part-type="genus" reg="Polygonatum">Polygonatum</tp:taxon-name-part></tp:taxon-name></italic> in China, based on morphological and molecular evidence</article-title><source>PhytoKeys</source><day>12</day><month>4</month><year>2021</year><volume>175</volume><fpage>137</fpage><lpage>149</lpage><pub-id pub-id-type="doi">10.3897/phytokeys.175.63383</pub-id></mixed-citation></tp:treatment-meta><tp:nomenclature><tp:taxon-name>
              <object-id xmlns:xlink="http://www.w3.org/1999/xlink" content-type="arpha" xlink:type="simple">50E0C869-714C-59DE-B946-47EB803F1C55</object-id>
              <tp:taxon-name-part taxon-name-part-type="genus" reg="Polygonatum">Polygonatum</tp:taxon-name-part>
              <tp:taxon-name-part taxon-name-part-type="species" reg="hunanense">hunanense</tp:taxon-name-part>
            </tp:taxon-name><tp:taxon-authority>H.H. Liu &amp; B.Z. Wang</tp:taxon-authority><tp:nomenclature-citation-list><tp:nomenclature-citation><tp:taxon-name>
                  <tp:taxon-name-part taxon-name-part-type="genus" reg="Polygonatum"/>
                  <tp:taxon-name-part taxon-name-part-type="species" reg="kingianum"/>
                  <tp:taxon-name-part taxon-name-part-type="variety" reg="grandifolium"/>
                </tp:taxon-name><comment>=<tp:taxon-name><tp:taxon-name-part taxon-name-part-type="genus" reg="Polygonatum">Polygonatum</tp:taxon-name-part><tp:taxon-name-part taxon-name-part-type="species" reg="kingianum">kingianum</tp:taxon-name-part><tp:taxon-name-part taxon-name-part-type="authority">Collett &amp; Hemsl.</tp:taxon-name-part><tp:taxon-name-part taxon-name-part-type="infraspecific-rank">var.</tp:taxon-name-part><tp:taxon-name-part taxon-name-part-type="variety" reg="grandifolium">grandifolium</tp:taxon-name-part></tp:taxon-name> D.M. Liu et W.Z. Zeng, Flora Sichuanica. 7: 230−231. 1981. Type: CHINA. Sichuan: Guan County, 900 m alt., 8 June 1978, <italic>Hao Zhang 1231</italic> (lectotype, designated here: CDCM [barcode 00044013]!, Figure <xref ref-type="fig" rid="F3">3</xref>; isolectotype: CDCM [barcode 00044022]!). </comment></tp:nomenclature-citation></tp:nomenclature-citation-list></tp:nomenclature><tp:treatment-sec sec-type="description" id="SECID0EZRBG"><title>Modified description of <italic><tp:taxon-name><tp:taxon-name-part taxon-name-part-type="genus" reg="Polygonatum">P.</tp:taxon-name-part><tp:taxon-name-part taxon-name-part-type="species" reg="hunanense">hunanense</tp:taxon-name-part></tp:taxon-name></italic>.</title><p>Perennials, rhizome moniliform or ginger-like, 1−4 cm in diam. Stem straight or apex subscandent, 1−3.5 m. Leaves in whorls of 3−6 (–10), sometimes alternate or opposite near base and/or apex of stem, sessile, elliptic to oblong-lanceolate, 5–20 (–27) cm long, 0.5−5 cm wide, apex strongly cirrose or curved. Inflorescences (1−) 2−5 flowered; peduncle 1−4 cm long, pendulous; bracts at base of pedicel, subulate to lanceolate, 2−5 mm. Pedicel 0.4−1.8 cm. Perianth yellowish- or greenish-white, cylindrical campanulate, slightly constricted in the middle, 1.5−2.7 cm long, perianth segments 6, arranged into 2 whorls, each 3 lobes 4−6.5 mm. Stamens 6, filaments 2−3.5 mm long, stout and no thickening, anthers 2.5−5.5 mm long. Ovary superior, globose 4−7 mm in diameter. Style 8−14 mm long. Berries pale yellowish-green or orange, 1−1.8 cm in diam., 3−15 seeds.</p></tp:treatment-sec><tp:treatment-sec sec-type="phenology" id="SECID0EKSBG"><title>Phenology.</title><p>It sprouts twice a year, in spring (March to April) and autumn (September). The spring-sprouting individual flowers from April to May and fruits from December to next February. The autumn-sprouting individual flowers from November to December.</p></tp:treatment-sec><tp:treatment-sec sec-type="distribution" id="SECID0EPSBG"><title>Distribution and habitat.</title><p><italic><tp:taxon-name><tp:taxon-name-part taxon-name-part-type="genus" reg="Polygonatum">Polygonatum</tp:taxon-name-part><tp:taxon-name-part taxon-name-part-type="species" reg="hunanense">hunanense</tp:taxon-name-part></tp:taxon-name></italic> is relatively common in Chongqing Municipality, Sichuan, Hubei and Hunan Provinces, China (Figure <xref ref-type="fig" rid="F1">1</xref>). It grows in evergreen broad-leaved forests, thickets or on moist grassy slopes, at an elevation of 200 m to 1200 m. In addition, it is also widely cultivated in those areas for harvesting the rhizomes.</p></tp:treatment-sec><tp:treatment-sec sec-type="conservation status" id="SECID0EETBG"><title>Conservation status.</title><p>To our knowledge, this species is widely distributed in low elevations of southwest China. Therefore, we propose to treat it as Least Concern (<abbrev xmlns:xlink="http://www.w3.org/1999/xlink" xlink:title="Least Concern" id="ABBRID0EKTBG" xlink:type="simple">LC</abbrev>) according to the IUCN Red List Categories and Criteria version 14 (August 2019). However, due to the medicinal value of the genus, many of its populations are destroyed by unmanaged exploitation.</p></tp:treatment-sec><tp:treatment-sec sec-type="material" id="SECID0EOTBG"><title>Other specimens examined.</title><p>China. <bold>Chongqing Municipality</bold>: Nanchuan District, Sanquan, 24 January 1984, <italic>Zhengyu Liu 4958</italic> (fl., IMC!); <italic>ibidem</italic>, 10 July 1991, <italic>Zhengyu Liu 917801</italic> (fr. IMC!); Nanchuan District, Jinfo Mountain, 13 September 1985, <italic>Zhengyu Liu 851732</italic> (fr. IMC!); <italic>ibidem</italic>, 28 June 1999, <italic>Zhengyu Liu 974488</italic> (fl., IMC!); <italic>ibidem</italic>, 28 June 1999, <italic>Zhengyu Liu 974498</italic> (fl., IMC!); <italic>ibidem</italic>, 28 June 1999, <italic>Zhengyu Liu 990498</italic> (fl., IMC!); <italic>ibidem</italic>, 28 August 1999, <italic>Zhengyu Liu 975059</italic> (fr. IMC!); Jiangjin District, Simian Mountain, 16 July 2000, <italic>Zhengyu Liu 2004036</italic> (fl., IMC!); Pengshui County, Longmenxia, 24 June 1988, <italic>Fading Fu &amp; Yaling Cao 0264</italic> (CDBI!); Qijiang District, Zhongfeng Town, Lianghekou, 22 October 2012, <italic>The Qijiang team 13-500222-LY-411-01</italic> (IMC!); <italic>ibidem</italic>, 22 October 2012, <italic>The Qijiang team 13-500222-LY-411-02</italic> (fr., IMC!); Qijiang District, Shihao &amp; Wanlong, 12 October 2014, <italic>The Qijiang team Qianjiang-0310</italic> (IMC!); Wuxi County, Shuangyang, 16 July 1996, <italic>Zhengyu Liu 760044</italic> (fl., IMC!). <bold>Hubei Province</bold>: Enshi City, Hegongwei Village, 06 November 2016, <italic>Jinping Si &amp; Jingjing Liu 33-4</italic> (<named-content xmlns:xlink="http://www.w3.org/1999/xlink" content-type="dwc:institutional_code" xlink:type="simple">HZU</named-content>!). <bold>Sichuan Province</bold>: Pengzhou City, 22 June 1978, <italic>Tianfu Yang &amp; Yunjin Chen 1231</italic> (CDCM!); Qionglai City, 11 June 1979, <italic>Chengdu University of TCM 0668</italic> (fl., CDCM!).</p></tp:treatment-sec><tp:treatment-sec><!--Section generated to contain objects referenced in tp:taxon-treatment.--><fig id="F3" position="float" orientation="portrait"><object-id xmlns:xlink="http://www.w3.org/1999/xlink" content-type="doi" xlink:type="simple">10.3897/phytokeys.175.63383.figure3</object-id><object-id xmlns:xlink="http://www.w3.org/1999/xlink" content-type="zenodo_dep_id" xlink:type="simple">4703476</object-id><object-id xmlns:xlink="http://www.w3.org/1999/xlink" content-type="arpha" xlink:type="simple">DD19E7CF-CB9F-59D7-B8FA-EF302F12E77A</object-id><label>Figure 3.</label><caption><p>Lectotype of <tp:taxon-name><tp:taxon-name-part taxon-name-part-type="genus" reg="Polygonatum">Polygonatum</tp:taxon-name-part><tp:taxon-name-part taxon-name-part-type="species" reg="kingianum">kingianum</tp:taxon-name-part><tp:taxon-name-part taxon-name-part-type="infraspecific-rank">var.</tp:taxon-name-part><tp:taxon-name-part taxon-name-part-type="variety" reg="grandifolium">grandifolium</tp:taxon-name-part></tp:taxon-name>, <italic>Hao Zhang 1231</italic> (CDCM 00044013).</p></caption><graphic xmlns:xlink="http://www.w3.org/1999/xlink" xlink:href="phytokeys-175-137-g003.jpg" position="float" orientation="portrait" xlink:type="simple" id="oo_530890.jpg"><uri content-type="original_file" xlink:type="simple">https://binary.pensoft.net/fig/530890</uri></graphic></fig><fig id="F1" position="float" orientation="portrait"><object-id xmlns:xlink="http://www.w3.org/1999/xlink" content-type="doi" xlink:type="simple">10.3897/phytokeys.175.63383.figure1</object-id><object-id xmlns:xlink="http://www.w3.org/1999/xlink" content-type="zenodo_dep_id" xlink:type="simple">4703468</object-id><object-id xmlns:xlink="http://www.w3.org/1999/xlink" content-type="arpha" xlink:type="simple">E5112B14-276B-5F48-9573-41BB0708D474</object-id><label>Figure 1.</label><caption><p>Distribution map of <italic><tp:taxon-name><tp:taxon-name-part taxon-name-part-type="genus" reg="Polygonatum">Polygonatum</tp:taxon-name-part><tp:taxon-name-part taxon-name-part-type="species" reg="hunanense">hunanense</tp:taxon-name-part></tp:taxon-name></italic> (red dots with black circle, based on <xref ref-type="bibr" rid="B9">Liu et al. 2021</xref>) and <tp:taxon-name><tp:taxon-name-part taxon-name-part-type="genus" reg="Polygonatum">Polygonatum</tp:taxon-name-part><tp:taxon-name-part taxon-name-part-type="species" reg="kingianum">kingianum</tp:taxon-name-part><tp:taxon-name-part taxon-name-part-type="infraspecific-rank">var.</tp:taxon-name-part><tp:taxon-name-part taxon-name-part-type="variety" reg="grandifolium">grandifolium</tp:taxon-name-part></tp:taxon-name> (blue dots with black circle: three populations investigated in this study; blue dots: previous specimen records).</p></caption><graphic xmlns:xlink="http://www.w3.org/1999/xlink" xlink:href="phytokeys-175-137-g001.jpg" position="float" orientation="portrait" xlink:type="simple" id="oo_530888.jpg"><uri content-type="original_file" xlink:type="simple">https://binary.pensoft.net/fig/530888</uri></graphic></fig></tp:treatment-sec><ref-list><ref id="B9"><mixed-citation xmlns:xlink="http://www.w3.org/1999/xlink" xlink:type="simple"><person-group><name name-style="western"><surname>Liu</surname><given-names>HH</given-names></name><name name-style="western"><surname>Ma</surname><given-names>YS</given-names></name><name name-style="western"><surname>Wang</surname><given-names>BZ</given-names></name><name name-style="western"><surname>Jie</surname><given-names>HD</given-names></name><name name-style="western"><surname>Xiang</surname><given-names>SJ</given-names></name><name name-style="western"><surname>Yang</surname><given-names>JN</given-names></name><name name-style="western"><surname>Jie</surname><given-names>YC</given-names></name></person-group> (<year>2021</year>) <article-title>Morphological and molecular characters on a new species of <italic><tp:taxon-name><tp:taxon-name-part taxon-name-part-type="genus">Polygonatum</tp:taxon-name-part><tp:taxon-name-part taxon-name-part-type="species">hunanense</tp:taxon-name-part></tp:taxon-name></italic> from Hunan, China.</article-title><source>Crop Research</source><volume>35</volume>(<issue>1</issue>): <fpage>88</fpage>–<lpage>94</lpage>.</mixed-citation></ref></ref-list></tp:taxon-treatment>
